# Supplementary material for: The absence of association between anorexia nervosa and smoking: converging evidence across two studies
Source: Eur Child Adolesc Psychiatry. 2021 Dec 22;32(7):1229–40. doi: 10.1007/s00787-021-01918-z (PMC10276073; doi:10.1007/s00787-021-01918-z)
Supplement: Supplementary file 2 — Supplementary file2 (XLSX 53 kb) [file 787_2021_1918_MOESM2_ESM.xlsx]

## Sheet: Smoking Initiation - AN
Table S10. Harmonised SNPs for Smoking initiation (Exposure) and Anorexia Nervosa (Outcome)
			Smoking Initiation (Exposure)				AN (Outcome)
SNP	Effect Allele	Other Allele	Beta	SE	P-value	EAF	Log Odds	SE	P-value
rs1004787	A	G	0.0284143	0.00256203	1.11e-28	0.552	-0.0018982	0.0136	0.8884
rs1008078	T	C	0.0228169	0.00259854	1.63e-18	0.402	-0.0282959	0.0138	0.04068
rs1022376	C	T	-0.0147448	0.00261063	1.66e-08	0.515821	0.0318003	0.0139	0.02211
rs10233018	G	A	0.0246124	0.00254945	4.77e-22	0.516	-0.00730327	0.0136	0.5905
rs10279261	A	G	-0.0188726	0.00262221	6.05e-13	0.618	-0.0425038	0.014	0.002501
rs1030015	T	G	0.0142896	0.0025501	2.15e-08	0.519564	0.0283995	0.0133	0.03361
rs10490159	T	C	0.0172365	0.00260741	3.86e-11	0.394	-0.0208021	0.0138	0.1322
rs1050847	T	C	-0.01483	0.00256607	7.37e-09	0.559	-0.0252973	0.014	0.07102
rs10698713	A	G	-0.033517	0.00561747	2.38e-09	0.0544	-0.0213994	0.0314	0.4952
rs10789369	G	A	-0.0234484	0.00261834	3.39e-19	0.615	-0.0374018	0.0138	0.006691
rs10853981	A	G	0.0147872	0.00270881	4.88e-08	0.33036	-0.0284028	0.0147	0.05344
rs10885480	C	T	-0.0186775	0.00282539	3.83e-11	0.284	-0.00320486	0.0151	0.8323
rs10914684	A	G	-0.0158038	0.00272237	6.32e-09	0.324	-0.0010994	0.0148	0.9395
rs10945141	A	G	0.0181417	0.00289389	3.59e-10	0.263	0.0034961	0.015	0.8174
rs10953957	A	G	0.0144058	0.00261707	3.66e-08	0.386	-0.0255995	0.0148	0.0832
rs10966092	C	T	-0.0204862	0.00287996	1.12e-12	0.267	-0.0222017	0.0158	0.1589
rs11057005	G	A	-0.0157139	0.00256607	9.12e-10	0.441	0.0203966	0.014	0.1448
rs1106363	T	C	0.0173746	0.00268095	9.2e-11	0.344579	0.00920221	0.0141	0.5166
rs11076962	C	T	0.0182999	0.00284069	1.2e-10	0.279	-0.0217028	0.0153	0.1556
rs1109480	A	G	-0.0166917	0.00261962	1.84e-10	0.384	0.00879859	0.0142	0.5345
rs11162019	T	C	-0.0154947	0.00264954	5.06e-09	0.363	-0.0437968	0.014	0.00182
rs1116690	G	A	0.0162912	0.00291194	2.16e-08	0.742	0.0335051	0.016	0.03664
rs1126757	T	C	0.0141623	0.00255186	2.92e-08	0.473	-0.00610135	0.0136	0.6525
rs112725451	T	C	0.026092	0.00339977	1.65e-14	0.169	-0.00620074	0.0177	0.7237
rs113230003	A	G	-0.0188761	0.00292311	1.05e-10	0.255	-0.0404027	0.0172	0.01877
rs1139897	A	G	-0.0240872	0.0030275	1.77e-15	0.23	0.00989883	0.0189	0.6001
rs1150668	G	T	-0.0185103	0.00258689	8.54e-13	0.419	-0.0407964	0.014	0.003518
rs11594623	C	T	0.0274396	0.00300826	7.45e-20	0.234241	-0.036303	0.0168	0.03094
rs11611651	A	G	0.0271143	0.00452534	2.05e-09	0.0868	-0.0467023	0.0262	0.07472
rs11642231	A	G	-0.0155983	0.00264038	3.44e-09	0.369	0.00729656	0.0145	0.6154
rs11713899	C	A	0.0187188	0.00338391	3.15e-08	0.171	0.0347985	0.0183	0.05635
rs117657830	G	A	-0.0377597	0.00637345	3.18e-09	0.0417	-0.00899938	0.0391	0.8175
rs11768481	A	C	-0.0185561	0.00268957	5.23e-12	0.34	-0.0288984	0.016	0.07061
rs11783093	T	C	-0.0471243	0.00349308	2.07e-41	0.158	0.0227979	0.0184	0.2143
rs11791671	T	C	0.0278504	0.00508476	4.24e-08	0.067315	0.0380965	0.0309	0.2171
rs118202	T	G	-0.0367484	0.00326089	1.9e-29	0.812	-0.0154008	0.017	0.3643
rs1187820	T	C	-0.0142712	0.00256732	2.69e-08	0.439	-0.0179971	0.0152	0.2377
rs12022778	C	A	0.0268248	0.00317904	3.18e-17	0.202	0.0153979	0.017	0.365
rs12027999	C	T	-0.0243588	0.00392068	5.33e-10	0.12	0.0482978	0.0218	0.02699
rs12130857	A	G	-0.0180031	0.00272026	3.65e-11	0.324968	0.00290421	0.0145	0.8428
rs12195240	A	G	0.0249108	0.0028224	1.08e-18	0.285	0.0310986	0.0147	0.03465
rs12244388	A	G	0.0258153	0.00267118	4.31e-22	0.35	0.00979784	0.014	0.4841
rs12474587	T	G	0.0242306	0.00257423	4.83e-21	0.429	-0.00019998	0.0138	0.9907
rs12517438	G	T	0.0153545	0.00255553	1.89e-09	0.538	0.0131967	0.0135	0.3277
rs12714017	C	T	0.0153965	0.00260995	3.65e-09	0.511	0.032203	0.0138	0.0199
rs12739243	C	T	-0.0212518	0.00307064	4.45e-12	0.221	-0.0148985	0.0164	0.3628
rs12878369	A	C	0.0174373	0.00258792	1.6e-11	0.414762	0.00409839	0.0137	0.7655
rs12918191	G	A	-0.019727	0.00297059	3.14e-11	0.243	0.036104	0.0162	0.02561
rs1291821	G	A	0.014493	0.00255405	1.39e-08	0.534	-0.0178006	0.0135	0.1875
rs13007361	A	G	0.0175338	0.00313906	2.29e-08	0.208	0.0154995	0.017	0.3606
rs13110073	C	T	-0.0246426	0.00260626	3.24e-21	0.395	0.00729656	0.0137	0.5955
rs13261666	T	G	-0.0199946	0.00254962	4.36e-15	0.517	-0.0199007	0.0135	0.1411
rs13392222	C	A	-0.0234375	0.00368286	1.93e-10	0.139	0.0175023	0.0195	0.3686
rs13437771	G	A	-0.0271098	0.00352046	1.39e-14	0.155	0.0290993	0.0185	0.1162
rs1373178	G	T	-0.0203164	0.00258855	4.16e-15	0.588	0.0197028	0.0139	0.1582
rs1381287	T	C	0.0180166	0.00255561	1.81e-12	0.467	0.00979784	0.014	0.485
rs1381775	C	T	-0.0156147	0.00281357	2.79e-08	0.712	-0.00610135	0.0151	0.6856
rs1385108	T	C	0.0187045	0.00298746	3.84e-10	0.239	0.0164953	0.0158	0.2976
rs13906	T	C	-0.0245297	0.00408829	1.98e-09	0.109	0.0255024	0.0213	0.2323
rs1435672	C	T	0.0141051	0.00256669	3.82e-08	0.56	-0.020998	0.0136	0.1223
rs1445649	C	T	0.0205716	0.00255553	8.48e-16	0.538	-0.0102968	0.0137	0.4505
rs1449012	T	C	-0.0153734	0.00255515	1.77e-09	0.463	-0.00639948	0.0136	0.639
rs147052174	T	G	0.0623094	0.00982745	2.3e-10	0.0171	0.113001	0.0557	0.04232
rs1514176	A	G	-0.0193002	0.0025814	7.67e-14	0.58	-0.0282959	0.0136	0.03798
rs1518393	C	A	0.0168601	0.00262353	1.3e-10	0.619	0.00389759	0.0137	0.7768
rs1549979	T	C	-0.0245223	0.00262305	8.8e-21	0.615	-0.00740253	0.0138	0.5936
rs160631	G	T	-0.0172628	0.00287315	1.87e-09	0.731	0.025205	0.0155	0.104
rs16826827	C	T	-0.0222069	0.00386572	9.17e-09	0.124	0.0251024	0.0209	0.2291
rs1714521	C	A	-0.0162953	0.00258949	3.07e-10	0.411	0.017197	0.0138	0.2097
rs17197663	A	G	-0.0215874	0.00385243	2.06e-08	0.125	0.0187038	0.0206	0.3628
rs17229285	T	C	-0.0154796	0.00254827	1.27e-09	0.505	0.0234017	0.0136	0.08483
rs1733760	C	T	0.0147734	0.00254865	6.7e-09	0.51	-0.0034042	0.0137	0.8065
rs1772572	A	C	-0.0168681	0.00272208	5.62e-10	0.324132	0.0114048	0.0145	0.4325
rs1811739	A	G	0.0182718	0.00295244	5.97e-10	0.248	-0.0222995	0.0157	0.1559
rs1889571	G	T	0.0221798	0.00377614	4.19e-09	0.131	0.0174005	0.0204	0.3941
rs1901477	G	A	0.030437	0.00260995	2.07e-31	0.511	-0.0176041	0.0134	0.1875
rs2010921	A	G	0.0174291	0.00275235	2.47e-10	0.311	0.0433042	0.015	0.003855
rs2063976	T	C	-0.0201814	0.00269927	7.45e-14	0.664955	-0.0208021	0.0142	0.1422
rs2155646	C	T	0.0377772	0.00260069	9.44e-48	0.4	0.0513038	0.0136	0.0001651
rs221988	C	A	-0.014865	0.00261962	1.43e-08	0.384	-0.0189984	0.0148	0.1972
rs2279829	T	C	-0.0173766	0.00309605	2.05e-08	0.216	-0.0291024	0.0165	0.07723
rs2289791	T	G	-0.0177255	0.00295425	2.01e-09	0.247	-0.0501987	0.0162	0.001917
rs2319545	A	C	0.0232366	0.00357698	8.3e-11	0.149099	-0.0284028	0.0194	0.1437
rs2378662	A	G	0.0152121	0.00255675	2.67e-09	0.541	0.00150113	0.014	0.9135
rs2526390	T	C	0.0204663	0.00270136	3.62e-14	0.334	-0.0167981	0.0144	0.2437
rs2587507	C	T	-0.0146602	0.00254816	8.69e-09	0.502	-0.0141987	0.014	0.3108
rs2710634	C	T	-0.0177614	0.00255039	3.36e-12	0.521	0.0163022	0.0182	0.3724
rs2796793	A	G	0.0144814	0.00255996	1.55e-08	0.452	0.0124978	0.0138	0.3647
rs281296	A	G	0.0246892	0.00265922	1.59e-20	0.357	0.0478046	0.0141	0.0006832
rs28441558	C	T	-0.035565	0.00552742	1.24e-10	0.0563	-0.0159029	0.0313	0.6124
rs2901785	A	G	-0.0173083	0.00256313	1.47e-11	0.446	0.00409839	0.0135	0.7605
rs290601	T	C	0.0163102	0.0028566	1.14e-08	0.274	-0.00159872	0.0164	0.9214
rs2925128	T	C	0.0168199	0.00268304	3.67e-10	0.385191	-0.0159029	0.0137	0.2458
rs2939756	A	G	-0.0156997	0.00255018	7.45e-10	0.48	0.00930314	0.0136	0.4962
rs3218116	T	C	-0.019843	0.00291936	1.05e-11	0.256	0.0361973	0.0154	0.01908
rs329124	G	A	-0.0163871	0.00257498	1.96e-10	0.428	0.0207028	0.0137	0.1304
rs34342129	C	T	-0.014281	0.00254856	2.13e-08	0.509	-0.00809713	0.0134	0.5471
rs34399632	G	A	0.0193504	0.00301835	1.46e-10	0.232	-0.0254046	0.0159	0.11
rs34553878	G	A	0.0246707	0.00405584	1.17e-09	0.111	0.0160989	0.0238	0.5001
rs35656245	A	G	0.0159456	0.00285016	2.23e-08	0.276	0.0136021	0.0153	0.3727
rs3764351	A	G	-0.0147492	0.00268389	3.89e-08	0.657	-0.00899938	0.0144	0.5285
rs3810496	C	T	0.0158813	0.00262869	1.54e-09	0.619436	0	0.0143	0.9998
rs3811038	C	T	0.0191404	0.00284069	1.58e-11	0.279	-0.0400953	0.0157	0.01064
rs3820277	T	G	-0.0188369	0.00255159	1.57e-13	0.526	0.0222967	0.0138	0.1064
rs3847244	T	C	0.0186717	0.00255274	2.6e-13	0.47	0.026498	0.0138	0.05554
rs3934797	A	G	-0.0212975	0.00330203	1.12e-10	0.182	-0.0217028	0.0192	0.2582
rs4044321	G	A	-0.022641	0.00266088	1.75e-17	0.644	-0.0194006	0.0141	0.1687
rs4264267	T	C	0.0147921	0.00255188	6.82e-09	0.527042	-0.0168964	0.0137	0.2195
rs4476253	A	G	-0.0184862	0.00298319	5.78e-10	0.24	-0.0159029	0.0164	0.3331
rs4674993	G	A	-0.0240053	0.00318518	4.85e-14	0.2	-0.0349037	0.0176	0.04719
rs4727189	C	T	0.0148604	0.00268202	3e-08	0.344	0.0372035	0.0141	0.008261
rs4752018	A	C	0.0188538	0.00302291	4.42e-10	0.231	-0.0592024	0.0164	0.0003192
rs4790874	T	C	0.0174491	0.00255338	8.43e-12	0.532	-0.0240973	0.0138	0.0805
rs4818005	A	G	-0.020431	0.00264425	1.09e-14	0.581	-0.00219758	0.0138	0.8717
rs4822102	T	C	-0.0165428	0.00262221	2.78e-10	0.618	-0.0231988	0.0137	0.08895
rs4837631	T	C	-0.0153574	0.00256313	2.03e-09	0.446	-0.0166014	0.0135	0.221
rs4877285	A	G	-0.0181318	0.00270594	2.1e-11	0.668249	0.00399798	0.0153	0.7927
rs4912332	T	C	0.0141209	0.00254856	2.94e-08	0.491	0.0103029	0.0135	0.4423
rs540860	G	A	0.0176086	0.00255762	5.75e-12	0.543	0.014799	0.0137	0.282
rs58400863	A	G	-0.0201719	0.00267653	4.89e-14	0.347	-0.0259016	0.0145	0.07351
rs59537158	T	C	0.0224875	0.00310653	4.62e-13	0.214	0.0272993	0.0173	0.1146
rs6050446	G	A	0.0544098	0.00761144	8.8e-13	0.971	-0.0836976	0.0427	0.05013
rs61533748	C	T	0.0174357	0.00261962	2.82e-11	0.384	0.0153979	0.0141	0.2768
rs61886926	T	C	-0.0179401	0.00261962	7.3e-12	0.384	0.0153979	0.0137	0.2615
rs61959481	A	G	-0.0203442	0.00312803	7.95e-11	0.21	-0.00770028	0.0168	0.6484
rs62007780	T	G	-0.0159133	0.00258488	7.48e-10	0.416	-0.00730327	0.0141	0.6042
rs62193862	A	G	0.0238463	0.00424879	1.99e-08	0.0999	-0.0305001	0.0306	0.318
rs62246017	A	G	-0.0161695	0.00272537	3.03e-09	0.322639	-0.0493043	0.0155	0.001489
rs6265	T	C	-0.0292755	0.00326089	2.81e-19	0.188	0.0388032	0.0168	0.02071
rs6437769	T	C	0.0142141	0.00258225	3.74e-08	0.581	0.0198048	0.0136	0.1463
rs6438436	T	C	0.024737	0.00328806	5.33e-14	0.816	0.0164953	0.0176	0.3484
rs644740	T	C	-0.0140785	0.00255762	3.67e-08	0.457	-0.011296	0.0134	0.4014
rs6452785	T	C	-0.0268827	0.00255159	4.69e-26	0.474	0.0296039	0.0136	0.02997
rs6497840	A	G	0.0227703	0.00286651	2.01e-15	0.707	0.0306035	0.0152	0.04408
rs6568832	A	G	0.018869	0.00295768	1.74e-10	0.753851	0.0164953	0.0158	0.296
rs67050670	G	A	-0.0202723	0.00303214	2.34e-11	0.229	-0.001998	0.016	0.8993
rs6731872	G	T	0.0315977	0.00336069	5.35e-21	0.826	-0.0156962	0.0177	0.373
rs6750529	T	C	0.0199074	0.00291936	9.26e-12	0.744	-0.0110982	0.0156	0.4736
rs6756212	T	C	-0.033888	0.00255441	3.49e-40	0.535	-0.00880116	0.0134	0.5109
rs67777803	T	G	-0.0246015	0.00337609	3.18e-13	0.172	-0.0115036	0.0183	0.5307
rs6874731	G	T	0.0153179	0.00254945	1.83e-09	0.484	-0.0203025	0.0136	0.1363
rs6890961	T	C	-0.0193109	0.00263031	2.13e-13	0.624	0.0062998	0.0147	0.6704
rs6936160	T	C	0.0201068	0.002775	4.2e-13	0.698	0.0203048	0.0148	0.171
rs6948707	G	T	0.0243472	0.00258225	4.24e-21	0.419	-0.00229736	0.0136	0.8645
rs6986430	C	T	-0.0243377	0.00306383	1.99e-15	0.222377	-0.001998	0.0161	0.8994
rs7024924	C	T	0.0188918	0.00336069	1.9e-08	0.174	-0.00139902	0.018	0.9401
rs7072776	G	A	-0.0219747	0.00281357	5.66e-15	0.712	-0.001998	0.0151	0.8933
rs7134009	C	T	-0.0157969	0.00288411	4.3e-08	0.287	-0.0176041	0.0149	0.2358
rs71367544	T	C	0.0205522	0.0031675	8.54e-11	0.203	0.00260339	0.0169	0.876
rs71592686	C	T	0.0207374	0.0028566	3.85e-13	0.274	-0.0377966	0.0152	0.01286
rs71602617	T	C	-0.0177655	0.00317039	2.1e-08	0.216	-0.0121953	0.0165	0.4591
rs72780746	C	T	-0.025763	0.00336835	2.05e-14	0.173	0.0303974	0.0178	0.08726
rs72938304	A	G	-0.0272051	0.00402432	1.36e-11	0.113	-0.000499875	0.0222	0.9832
rs73008357	C	A	-0.0223095	0.00400046	2.44e-08	0.121	-0.00019998	0.0203	0.9904
rs748832	G	A	0.0172142	0.00263743	6.6e-11	0.371	0.0377953	0.0139	0.006349
rs75919030	C	T	-0.0209664	0.00287996	3.35e-13	0.267	-0.0071047	0.0154	0.6433
rs7631379	C	T	0.0208014	0.00315028	3.94e-11	0.206	0.0185001	0.0216	0.3931
rs7696257	A	G	0.0153313	0.00264489	6.78e-09	0.366	-0.0028958	0.0141	0.8361
rs77215829	C	A	-0.0240447	0.00378293	2.02e-10	0.131	-0.0146029	0.0219	0.505
rs77283305	A	G	-0.015196	0.00276519	3.91e-08	0.305819	0.00869772	0.0148	0.5543
rs7743165	G	T	0.0192559	0.00254827	4.15e-14	0.495	0.00680309	0.0138	0.6212
rs7809303	A	G	-0.0214188	0.00272019	3.48e-15	0.325	0.0110003	0.0146	0.4488
rs7836565	T	C	-0.0155084	0.00283144	4.36e-08	0.718	-0.040902	0.0148	0.005708
rs7929518	G	A	0.0192363	0.00304152	2.55e-10	0.773	0.00609856	0.016	0.7016
rs7943721	A	G	-0.0212136	0.00338391	3.58e-10	0.829	-0.0176041	0.0182	0.335
rs7969559	G	A	-0.0170159	0.00281649	1.53e-09	0.713	0.00359646	0.0152	0.8141
rs8005334	G	T	0.0166734	0.00265629	3.44e-10	0.36	-0.00459941	0.0143	0.7457
rs80054503	C	T	-0.0241377	0.0040742	3.1e-09	0.116	-0.0553022	0.0189	0.003451
rs8027457	C	T	0.0153138	0.00254876	1.88e-09	0.511	0.000500125	0.0135	0.9728
rs8096225	C	A	0.0155245	0.00278829	2.63e-08	0.703	-0.0105046	0.0148	0.4764
rs876793	C	T	-0.0179245	0.00273664	5.69e-11	0.349262	-0.017496	0.0144	0.2245
rs9288999	A	G	0.0174411	0.00288687	1.5e-09	0.735	0.0216016	0.0161	0.1798
rs9302604	G	A	0.0187095	0.00256995	3.29e-13	0.435	0.00670241	0.0138	0.6287
rs9323328	G	A	-0.014237	0.00255705	2.55e-08	0.537	-0.001998	0.0136	0.8848
rs951740	A	G	0.0295409	0.00263171	3.82e-29	0.625	0.0121029	0.0139	0.3834
rs9540731	T	C	-0.0177303	0.00254856	3.42e-12	0.509	0.00749804	0.0134	0.576
rs9545155	C	T	-0.0160709	0.00255061	3.04e-10	0.478	-0.00459941	0.0135	0.734
rs9826984	A	G	-0.0140529	0.00255718	3.87e-08	0.542	-0.00149888	0.0136	0.91
rs9922607	T	C	-0.0221593	0.00318518	3.42e-12	0.2	0.00940408	0.0175	0.5919

## Sheet: Lifetime Smoking - AN
Table S11. Harmonised SNPs for Lifetime Smoking (Exposure) and Anorexia Nervosa (Outcome)
			Lifetime Smoking (Exposure)				AN (Outcome)
SNP	Effect Allele	Other Allele	Beta	SE	P-value	EAF	Log Odds	SE	P-value
rs10052591	T	C	0.0121033	0.00202038	2.1e-09	0.573358	0.00539542	0.0136	0.6928
rs10226228	A	G	-0.0164406	0.00207061	2e-15	0.62964	0.00239712	0.0141	0.8632
rs10282292	C	T	0.0129136	0.00208484	5.9e-10	0.361838	-0.00140098	0.014	0.921
rs1050847	C	T	0.0114847	0.00202451	1.4e-08	0.425845	0.0252973	0.014	0.07102
rs10879871	T	G	-0.0138037	0.00210088	5e-11	0.343436	0.0145043	0.0144	0.3149
rs10918701	G	A	0.0115616	0.00206324	2.1e-08	0.372247	-0.0212951	0.0139	0.1247
rs11210229	A	G	0.0168614	0.00205002	2e-16	0.383666	0.0323026	0.0136	0.01778
rs112282219	G	A	-0.0333802	0.00504918	3.8e-11	0.958949	0.0028958	0.0353	0.9335
rs11255908	T	G	-0.0145118	0.00228828	2.3e-10	0.743485	0.0165031	0.0157	0.2916
rs113382419	C	A	-0.0406823	0.00318981	3e-37	0.889325	-0.00389759	0.0238	0.8699
rs11768481	C	A	0.012986	0.00212481	9.9e-10	0.666168	0.0288984	0.016	0.07061
rs11783093	C	T	0.0226366	0.00273274	1.2e-16	0.838811	-0.0227979	0.0184	0.2143
rs11861214	G	T	0.0136177	0.00242727	2e-08	0.78364	-0.0159973	0.0176	0.3628
rs11948770	T	C	-0.0147497	0.00237063	4.9e-10	0.768248	0.00400198	0.0158	0.8011
rs12202536	A	G	-0.0118643	0.00199711	2.8e-09	0.512754	-0.00650109	0.0135	0.6308
rs12244388	G	A	-0.0190924	0.00210967	1.4e-19	0.661124	-0.00979784	0.014	0.4841
rs1246265	T	C	-0.012774	0.00217442	4.2e-09	0.30456	-0.00869772	0.0145	0.5491
rs12623702	A	G	-0.0140811	0.00205742	7.7e-12	0.613375	0.0377003	0.014	0.007146
rs12708665	A	G	-0.0130936	0.00221735	3.5e-09	0.284632	-0.0110003	0.0149	0.4582
rs12831617	C	T	-0.0132341	0.0023532	1.9e-08	0.764305	-0.000900405	0.0166	0.9585
rs12967855	A	G	0.0117991	0.00213159	3.1e-08	0.331225	0.0125015	0.0145	0.3874
rs13009008	A	G	0.0124389	0.00212287	4.6e-09	0.327713	0.00850374	0.0143	0.5502
rs13016665	C	A	-0.0122296	0.00203427	1.8e-09	0.576725	0.0036035	0.0139	0.793
rs13153393	A	G	-0.0198054	0.0031315	2.5e-10	0.883937	0.0190965	0.0217	0.3784
rs13296519	G	T	-0.0139786	0.00204447	8.1e-12	0.606385	0.00350385	0.0141	0.8052
rs136233	A	G	-0.0143458	0.00254922	1.8e-08	0.809084	0.0170046	0.017	0.3152
rs147412694	G	A	-0.016675	0.00280782	2.9e-09	0.850009	0.0166014	0.0207	0.4234
rs17309874	G	A	-0.0162676	0.00228	9.7e-13	0.740357	0.0461963	0.0154	0.002656
rs17553262	A	C	-0.018346	0.0031433	5.3e-09	0.884605	-0.00709511	0.0267	0.7907
rs17576594	G	A	0.0157782	0.00223569	1.7e-12	0.7235	-0.00959589	0.0149	0.5216
rs1922018	C	T	0.0144563	0.0020716	3e-12	0.364422	0.0109993	0.014	0.4328
rs1931263	G	T	-0.0109635	0.0019968	4e-08	0.510321	0.00580313	0.0134	0.6662
rs1933270	T	G	0.0132827	0.00207213	1.5e-10	0.363726	-0.0135007	0.014	0.3352
rs202645	A	G	-0.0146393	0.00248551	3.9e-09	0.202939	0.0077995	0.0169	0.6446
rs2062882	G	A	-0.0116862	0.00204605	1.1e-08	0.586782	0.00840458	0.0135	0.5339
rs2254710	C	A	0.0129629	0.0023499	3.5e-08	0.236356	0.0036035	0.0157	0.8158
rs245774	A	G	-0.0129912	0.00224741	7.4e-09	0.271691	-0.00729656	0.0153	0.6305
rs2675638	G	A	0.0122456	0.00201751	1.3e-09	0.58057	0.00139902	0.0137	0.9194
rs2838834	C	T	-0.0134939	0.00218279	6.3e-10	0.699459	0.0299956	0.0151	0.04674
rs28485305	C	T	0.0115368	0.00207327	2.6e-08	0.631482	-0.00690378	0.0139	0.6172
rs2867112	T	G	0.0213012	0.00271966	4.8e-15	0.834596	-0.0151035	0.0179	0.3998
rs2890772	G	T	-0.0197373	0.00202695	2.1e-22	0.413181	-0.00110061	0.0138	0.9361
rs326341	G	A	0.0135952	0.00200641	1.2e-11	0.524943	0.018704	0.0136	0.1693
rs329120	C	T	0.0139149	0.0020246	6.3e-12	0.580672	-0.0199986	0.0136	0.1418
rs34866095	A	G	-0.0123514	0.00216939	1.2e-08	0.686187	0.0260965	0.0156	0.0941
rs348809	A	G	-0.0119362	0.00209798	1.3e-08	0.347637	-0.0117993	0.0142	0.4054
rs35169606	T	G	0.0126458	0.00208045	1.2e-09	0.612204	-0.00790113	0.0157	0.6138
rs35175834	G	A	-0.0236354	0.00244733	4.6e-22	0.78844	-0.0289964	0.0162	0.07379
rs35343344	C	A	0.0132296	0.00229959	8.8e-09	0.732713	0.0418998	0.0177	0.01779
rs359243	T	C	-0.0125643	0.00205385	9.5e-10	0.392886	0.0118989	0.014	0.3963
rs369230	G	T	-0.0130961	0.0021772	1.8e-09	0.307565	-0.0242005	0.017	0.1533
rs3742365	T	C	-0.0155515	0.00204017	2.5e-14	0.595136	0.0218985	0.0138	0.1118
rs3811038	T	C	-0.0137529	0.00224413	8.9e-10	0.723852	0.0400953	0.0157	0.01064
rs3896224	A	G	0.0138715	0.00204309	1.1e-11	0.585286	0.0239997	0.0136	0.07661
rs421983	T	C	0.0125466	0.00199653	3.3e-10	0.519028	0.0260965	0.0135	0.05332
rs4391802	A	G	0.0148688	0.00220154	1.4e-11	0.707464	0.00179838	0.0151	0.9024
rs4543592	T	C	-0.0124817	0.00200156	4.5e-10	0.519912	-0.0243952	0.0136	0.07306
rs4571506	C	T	0.01135	0.00200533	1.5e-08	0.539523	-0.0263953	0.0134	0.04828
rs4671357	T	C	-0.0136046	0.00200273	1.1e-11	0.518819	0.0285	0.0135	0.03489
rs4731925	C	T	-0.0119485	0.00214726	2.6e-08	0.315607	0.00909848	0.0147	0.5353
rs4814873	C	T	0.0139943	0.00235785	2.9e-09	0.76659	-0.0175023	0.0171	0.3061
rs4949465	T	C	-0.0167224	0.00296521	1.7e-08	0.869552	-0.0142003	0.0201	0.4813
rs4957528	A	C	-0.0145855	0.00248141	4.2e-09	0.208497	0.0416025	0.018	0.02114
rs549845	G	A	0.0162264	0.0021737	8.3e-14	0.301161	0.0183997	0.0146	0.2067
rs57611503	G	A	0.0111575	0.00203205	4e-08	0.484578	-0.0208049	0.0165	0.207
rs6011779	C	T	0.0275431	0.00254123	2.3e-27	0.191239	-0.0114958	0.0207	0.5792
rs60952428	T	C	0.0193238	0.00348602	3e-08	0.909149	-0.0162005	0.0243	0.505
rs6119897	G	A	-0.018449	0.00234441	3.6e-15	0.761716	0.0230034	0.0157	0.1422
rs62098013	G	A	-0.0123437	0.00209905	4.1e-09	0.63991	0.0117013	0.0146	0.4229
rs62135536	C	T	0.0350779	0.00570835	8e-10	0.968256	-0.0383979	0.0404	0.3411
rs62155874	A	G	-0.0243618	0.00300495	5.2e-16	0.87336	0.0335992	0.0212	0.1126
rs62175972	T	C	0.031334	0.00555725	1.7e-08	0.965939	-0.0325025	0.0347	0.3498
rs624833	T	G	0.0133797	0.00216656	6.6e-10	0.694697	-0.017197	0.0147	0.2439
rs6598539	T	C	-0.0117442	0.002002	4.5e-09	0.488672	-0.000300045	0.0135	0.9797
rs6741228	T	C	0.0114304	0.00202249	1.6e-08	0.433309	-0.00520351	0.0137	0.7044
rs67596067	G	A	-0.0127904	0.00210146	1.2e-09	0.648812	-0.0062998	0.0154	0.6799
rs6778080	T	C	0.0160143	0.00225676	1.3e-12	0.267372	0.00809713	0.0149	0.5901
rs6779302	G	T	-0.0126115	0.00207375	1.2e-09	0.632921	-0.0358966	0.0138	0.009406
rs6935954	A	G	0.0138063	0.00202003	8.2e-12	0.421108	0.0107025	0.0138	0.4399
rs6957896	C	T	-0.0109283	0.00199846	4.5e-08	0.503261	-0.00849599	0.0136	0.5334
rs6962772	A	G	0.0159421	0.00276142	7.8e-09	0.845551	-0.0286979	0.0184	0.1199
rs7039819	G	A	0.0125853	0.00202448	5.1e-10	0.427307	-0.0133994	0.0138	0.3321
rs7077678	C	T	0.0123201	0.00206878	2.6e-09	0.623429	0.0291024	0.0139	0.03544
rs71367545	G	A	-0.0148697	0.00245501	1.4e-09	0.790533	-0.002002	0.0169	0.9036
rs7155595	A	C	-0.0127543	0.00213986	2.5e-09	0.674282	0.0227981	0.0146	0.1182
rs72678864	G	A	0.0178426	0.00264939	1.6e-11	0.828591	0.0221039	0.0209	0.2897
rs7297175	T	C	-0.0116951	0.00201611	6.6e-09	0.431355	0.0575989	0.0137	2.597e-05
rs732083	G	A	0.012029	0.00212261	1.5e-08	0.333362	0.0100988	0.0142	0.4779
rs73220544	A	C	-0.015589	0.00275587	1.5e-08	0.842295	0.0226026	0.0196	0.248
rs7333559	G	A	0.0154753	0.00245985	3.2e-10	0.211711	-0.013298	0.0181	0.4633
rs74086911	G	A	0.0213284	0.00380682	2.1e-08	0.925459	-0.0302015	0.0262	0.2489
rs7519626	C	T	0.0121326	0.00213099	1.2e-08	0.323676	0.0218006	0.0144	0.1313
rs7528604	G	A	0.0139086	0.0020193	5.7e-12	0.565613	0.0555955	0.0137	5.11e-05
rs7553348	G	A	0.0138816	0.00201212	5.2e-12	0.437656	0.0243999	0.0137	0.07575
rs7569203	A	C	-0.0155034	0.00216164	7.4e-13	0.688725	-0.0248974	0.0145	0.08678
rs75742406	G	A	0.0138607	0.00228363	1.3e-09	0.738854	0.026603	0.0157	0.09099
rs7766610	C	A	0.0181322	0.00258329	2.2e-12	0.182634	0.0152038	0.0172	0.3752
rs7807019	A	G	-0.0150158	0.00200375	6.7e-14	0.540327	0.0126003	0.0135	0.3528
rs8042134	T	G	-0.0143245	0.00201885	1.3e-12	0.541083	0.00649884	0.0143	0.6515
rs8042849	C	T	0.027689	0.00210636	1.8e-39	0.34229	0.0248975	0.0141	0.0767
rs860326	C	T	0.0120144	0.00202058	2.7e-09	0.427696	0.00370313	0.014	0.7894
rs8614	C	A	-0.0165145	0.002589	1.8e-10	0.817489	0.0192044	0.0237	0.4184
rs889398	C	T	0.013315	0.00203696	6.3e-11	0.588005	0.00039992	0.0137	0.9755
rs9842947	C	T	-0.0126394	0.00213359	3.1e-09	0.326165	0.0235017	0.0146	0.1091
rs986391	G	A	0.0160499	0.00207187	9.4e-15	0.366555	0.0197046	0.0142	0.1645
rs9904288	T	C	0.0121433	0.00219435	3.1e-08	0.707772	0.0160997	0.0152	0.2892
rs9919670	G	A	-0.0219648	0.00204772	7.6e-27	0.612185	-0.0517987	0.0139	0.0001862

## Sheet: AN - Smoking Initiation
Table S12. Harmonised genome-wide significant (5x10-8) SNPs for Anorexia Nervosa (Exposure) on Smoking Initiation (Outcome)
			AN (Exposure)			Smoking Initiation (Outcome)
SNP	Effect Allele	Other Allele	Log Odds	SE	P-value	Beta	SE	P-value
rs11165643	C	T	0.0746992	0.0135	3.47e-08	-0.00657	0.00178	9.89e-05
rs11742077	T	C	-0.0737973	0.0136	5.97e-08	0.00104	0.00177	0.264
rs2287348	C	T	-0.104405	0.0179	5.62e-09	0.0019	0.00237	0.265
rs7619675	A	C	0.0745971	0.0137	5.23e-08	0.0019	0.00178	0.765
rs9873726	C	T	-0.156303	0.0201	7.88e-15	-0.00144	0.00283	0.341
rs9874207	T	C	-0.0812968	0.0145	2.05e-08	0.00494	0.00182	0.0039

## Sheet: AN - Lifetime Smoking
Table S13. Harmonised genome-wide significant (5x10-8) SNPs for Anorexia Nervosa (Exposure) on Lifetime Smoking (Outcome)
			AN (Exposure)			Lifetime Smoking (Outcome)
SNP	Effect Allele	Other Allele	Log Odds	SE	P-value	Beta	SE	P-value	EAF
rs11165643	C	T	0.0746992	0.0135	3.47e-08	-0.00428998	0.00140721	0.0023	0.40991
rs11742077	T	C	-0.0737973	0.0136	5.97e-08	0.00157054	0.00139282	0.26	0.445995
rs2008387	G	A	-0.0815029	0.0145	1.73e-08	-0.000937273	0.00146956	0.52	0.660646
rs2287348	C	T	-0.104405	0.0179	5.62e-09	-6.5097e-05	0.00190738	0.97	0.843643
rs7619675	A	C	0.0745971	0.0137	5.23e-08	-0.00103174	0.00139377	0.46	0.54285
rs9873726	C	T	-0.156303	0.0201	7.88e-15	0.00121664	0.00216939	0.57	0.884756
rs9874207	T	C	-0.0812968	0.0145	2.05e-08	0.00407386	0.00138367	0.0032	0.500849
